# Supplementary material for: The research contribution of the Schistosomiasis Collection at the Natural History Museum (SCAN): highlights, challenges and future directions
Source: Infect Dis Poverty. 2025 Apr 18;14:29. doi: 10.1186/s40249-025-01302-y (PMC12007343; doi:10.1186/s40249-025-01302-y)
Supplement: Supplementary file 1 — Supplementary Material 1: Supplementary data 1: Publications. [file 40249_2025_1302_MOESM1_ESM.csv]

year	REF_CODE	REFERENCE	schisto-snail	Category1	category_expanded	coll_used	Journal Name	TYPE	CITATION-25-sept-2024
2016	Easton_2016	Easton, A.V.A., 2016. Assessing the impact of mass deworming: changes in soil-transmitted helminth burden and characteristics, co-infections and the gut microbiome.	na	STHs		na	N/A	THESIS	0
2017	Crellen_2017	Crellen, T., 2017. Population genomics and epidemiology of Schistosoma mansoni. (Doctoral Dissertation, Imperial College)	schisto	genomics/population genetics		y	N/A	THESIS	0
2020	Pennance_2020	Pennance, T., 2020. Genetic diversity and evolution within the genus Bulinus and species-level interactions with the transmission of Schistosoma haematobium group parasites (Doctoral dissertation, Cardiff University).	schisto and snail	genetics/phylogeny	molecular characterisation	y	N/A	THESIS	6
2021	Berger_2021	Berger, D., 2021. Comparative and population genomic analyses of the parasitic blood flukes (Doctoral dissertation, University of Cambridge).	schisto	genomics/population genetics	population genetics	y	N/A	THESIS	2
2024	Platt_etal_2024	Platt, R.N., Enabulele, E.E., Adeyemi, E., Agbugui, M.O., Ajakaye, O.G., Amaechi, E.C., Ejikeugwu, C.E., Igbeneghu, C., Njom, V.S., Dlamini, P. and Arya, G.A., 2024. Genomic data reveal a north-south split and introgression history of blood fluke (Schistosoma haematobium) populations from across Africa. bioRxiv, pp.2024-08.	schisto	genomics/population genetics	hybrids	y	bioRxiv	PREPRINT	0
2024	Berger_etal_2024	Berger, D.J., Park, S.K., Crellen, T., Vianney, T.J., Kabatereine, N.B., Cotton, J.A., Sanya, R., Elliot, A., Tukahebwa, E.M., Adriko, M. and Standley, C.J., 2024. Extensive transmission and variation in a functional receptor for praziquantel resistance in endemic Schistosoma mansoni. bioRxiv, pp.2024-08.	schisto			Y	bioRxiv	PREPRINT	0
2017	WHO 2017	World Health Organization, 2017. Field use of molluscicides in schistosomiasis control programmes: an operational manual for programme managers. Geneva. Licence: CC BY-NC-SA 3.0 IGO.	snail	field guide	operational research/epidemiology	na	N/A	FIELD GUIDE	93
2024	Donnelly_etal_2024	Donnelly, O., Mesquita, S., Archer, J., Ali, S.M., Bartonicek, Z., Lugli, E.B. and Webster, B.L., 2024. Refining the Schistosoma haematobium recombinase polymerase amplification (Sh-RPA) assay: moving towards point-of-care use in endemic settings. Parasites & Vectors, 17(1), p.321.	schisto	molecular diagnostics		y	N/A	ARTICLE	0
2012	Webster_etal_2012	Webster, B.L., Emery, A.M., Webster, J.P., Gouvras, A., Garba, A., Diaw, O., Seye, M.M., Tchuente, L.A.T., Simoonga, C., Mwanga, J. and Lange, C., 2012. Genetic diversity within Schistosoma haematobium: DNA barcoding reveals two distinct groups. PLoS neglected tropical diseases, 6(10). doi: 10.1371/journal.pntd.0001882	schisto	genomics/population genetics	molecular characterisation	y	PLoS Neglected Tropical Diseases	ARTICLE	79
2013	Glenn_etal_2013	Glenn, T.C., Lance, S.L., McKee, A.M., Webster, B.L., Emery, A.M., Zerlotini, A., Oliveira, G., Rollinson, D. and Faircloth, B.C., 2013. Significant variance in genetic diversity among populations of Schistosoma haematobium detected using microsatellite DNA loci from a genome-wide database. Parasites & vectors, 6(1), p.300. DOI: 10.1186/1756-3305-6-300.	schisto	genetics/phylogeny	population genetics	y	Parasites & Vectors	ARTICLE	35
2013	Cnops_etal_2013	Cnops, L., Soentjens, P., Clerinx, J. and Van Esbroeck, M., 2013. A Schistosoma haematobium-specific real-time PCR for diagnosis of urogenital schistosomiasis in serum samples of international travelers and migrants. PLoS neglected tropical diseases, 7(8). DOI: 10.1371/journal.pntd.0002413.	schisto	molecular diagnostics		y	PLoS Neglected Tropical Diseases	ARTICLE	137
2013	Huyse_etal_2013	Huyse, T., Van den Broeck, F., Hellemans, B., Volckaert, F.A.M. and Polman, K., 2013. Hybridisation between the two major African schistosome species of humans. International journal for parasitology, 43(8), pp.687-689. DOI: 10.1016/j.ijpara.2013.04.001.	schisto	genomics/population genetics	hybrids	y	International Journal for Parasitology	ARTICLE	82
2013	Lopes_etal_2013	Lopes, J.L.S., Orcia, D., Araujo, A.P.U., DeMarco, R. and Wallace, B.A., 2013. Folding factors and partners for the intrinsically disordered protein micro-exon gene 14 (MEG-14). Biophysical journal, 104(11), pp.2512-2520. DOI: 10.1016/j.bpj.2013.03.063.	schisto	genomics/molecular-functional	molecular/functional	na	Biophysical Journal	ARTICLE	27
2013	Allan_etal_2013	Allan, F., Dunn, A.M., Emery, A.M., Stothard, J.R., Johnston, D.A., Kane, R.A., Khamis, A.N., Mohammed, K.A. and Rollinson, D., 2013. Use of sentinel snails for the detection of Schistosoma haematobium transmission on Zanzibar and observations on transmission patterns. Acta tropica, 128(2), pp.234-240.	snail	molecular diagnostics		y	Acta Tropica	ARTICLE	58
2013	Kane_etal_2013	Kane, R.A., Stothard, J.R., Rollinson, D., Leclipteux, T., Evraerts, J., Standley, C.J., Allan, F., Betson, M., Kaba, R., Mertens, P. and Laurent, T., 2013. Detection and quantification of schistosome DNA in freshwater snails using either fluorescent probes in real-time PCR or oligochromatographic dipstick assays targeting the ribosomal intergenic spacer. Acta tropica, 128(2), pp.241-249.	schisto and snail	molecular diagnostics		y	Acta Tropica	ARTICLE	43
2013	Sealey_etal_2013	Sealey, K.L., Kirk, R.S., Walker, A.J., Rollinson, D. and Lawton, S.P., 2013. Adaptive radiation within the vaccine target tetraspanin-23 across nine Schistosoma species from Africa. International journal for parasitology, 43(1), pp.95-103.	schisto	genetics/phylogeny	molecular/functional	y	International Journal for Parasitology	ARTICLE	16
2013	Stothard_etal_2013	Stothard, J.R., Sousa-Figueiredo, J.C., Navaratnam, A.M.D. 2013. Advocacy, policies and practices of preventative chemotherapy campaigns for African children with schistosomiasis. Expert. Rev. Anti. Infect. Ther. 11(7). 733-752. DOI: 10.1586/14787210.2013.811931.	schisto	review	review of operational research programmes	na	Expert Review of Anti-infective Therapy	ARTICLE	63
2013	Utzinger_etal_2013	Utzinger, J., Brattig, N.W. and Kristensen, T.K., 2013. Schistosomiasis research in Africa: how the CONTRAST alliance made it happen. Acta Tropica, 128(2), pp.182-195.	na	review	review of operational research programmes	na	Acta Tropica	ARTICLE	14
2014	Knopp_etal_2013	Knopp, S., Person, B., Ame, S.M., Mohammed, K.A., Ali, S.M., Khamis, I.S., Rabone, M., Allan, F., Gouvras, A., Blair, L. and Fenwick, A., 2013. Elimination of schistosomiasis transmission in Zanzibar: baseline findings before the onset of a randomized intervention trial. PLoS Negl Trop Dis, 7(10), p.e2474.	schisto	operational research/epidemiology		na	PLoS Neglected Tropical Diseases	ARTICLE	104
2014	Moser_etal_20214	Moser, W., Greter, H., Schindler, C., Allan, F., Ngandolo, B.N., Moto, D.D., Utzinger, J. and Zinsstag, J., 2014. The spatial and seasonal distribution of Bulinus truncatus, Bulinus forskalii and Biomphalaria pfeifferi, the intermediate host snails of schistosomiasis, in NÕDjamena, Chad. Geospatial health, pp.109-118.	snail	snail ecology/mapping/modelling	molecular characterisation	y	Geospatial Health	ARTICLE	40
2014	Stothard_etal_2014	Stothard, J.R., Stanton, M.C., Bustinduy, A.L., Sousa-Figueiredo, J.C., Van Dam, G.J., Betson, M., Waterhouse, D., Ward, S., Allan, F., Hassan, A.A. and Al-Helal, M.A., 2014. Diagnostics for schistosomiasis in Africa and Arabia: a review of present options in control and future needs for elimination. Parasitology, 141(14), pp.1947-1961.	schisto	review	review of diagnostics	na	Parasitology	ARTICLE	82
2015	Van den Broeck_etal_2015	Van den Broeck, F.V. Maes, G.E., Larmuseau, M.H.D., Rollinson, D., Sy, I., Faye, D., Volckaert, F.A.M., Polman, K., Huyse, T. 2015. Reconstructing colonisation dynamics of the human parasite Schistosoma mansoni following anthropogenic environmental changes in Northwest Senegal. PLoS NTDs. 9(8): e0003998. DOI: 10.1371/journal.pntd.0003998.	schisto and snail	genetics/phylogeny	population genetics	y	PLoS Neglected Tropical Diseases	ARTICLE	37
2015	Rosser_etal_2015	Rosser, A., Rollinson, D., Forrest, M., Webster, B.L. 2015. Isothermal recombinase polymerase amplification (RPA) of Schistosoma haematobium DNA and oligochromatographic lateral flow detection. Parasites & Vectors. 4(8): 446. DOI: 10.1186/s13071-015-1055-3.	schisto	molecular diagnostics		y	Parasites & Vectors	ARTICLE	159
2015	Webster_etal_2015	Webster, B.L., Rabone, M., Pennance, T., Emery, A.M., Allan, F., Gouvras, A., Knopp, S., Garba, A., Hamidou, A.A., Mohammed, K.A., Ame, S.M., Rollinson, D., Webster, J.P. 2015. Developent of novel multiplex microsatellite polymerase chain reactions to enable high-throughput population genetic studies of Schistosoma haematobium. Parasites & Vectors. 8:432. DOI: 10.1186/s13071-015-1044-6.	schisto	genetics/phylogeny	molecular characterisation	y	Parasites & Vectors	ARTICLE	44
2015	Gleichsner_etal_2015	Gleichsner, A.M., Thiele, E.A. and Minchella, D.J., 2015. ItÕs all about those bases: the need for incorporating parasite genetic heterogeneity into the development of schistosome vaccines. PLoS neglected tropical diseases, 9(6). DOI: 10.1371/journal.pntd.0003805.	schisto	review		na	PLoS Neglected Tropical Diseases	ARTICLE	3
2016	Crellen_etal_2016	Crellen, T., Allan, F., David, S., Durrant, C., Huckvale, T., Holroyd, N., Emery, A.M., Rollinson, D., Aanensen, D.M., Berriman, M. and Webster, J.P., 2016. Whole genome resequencing of the human parasite Schistosoma mansoni reveals population history and effects of selection. Scientific reports, 6, p.20954. DOI: 10.1038/srep20954.	schisto	genomics/population genetics	population genetics	y	Scientific Reports	ARTICLE	86
2016	Nussbeck_etal_2016	Nussbeck, S.Y., Rabone, M., Benson, E.E., Droege, G., Mackenzie-Dodds, J. and Lawlor, R.T., 2016. ÒLife in DataÓÑOutcome of a Multi-Disciplinary, Interactive Biobanking Conference Session on Sample Data. Biopreservation and biobanking, 14(1), pp.56-64. DOI: 0.1089/bio.2015.0061.	na	review		na	Biopreservation and Biobanking	ARTICLE	17
2016	Pennance_etal_2016	Pennance, T., Person, B., Muhsin, M.A., Khamis, A.N., Muhsin, J., Khamis, I.S., Mohammed, K.A., Kabole, F., Rollinson, D. and Knopp, S., 2016. Urogenital schistosomiasis transmission on Unguja Island, Zanzibar: characterisation of persistent hot-spots. Parasites & vectors, 9(1), p.646. https://doi.org/10.1186/s13071-016-1847-0	schisto and snail	snail ecology/mapping/modelling	field study	y	Parasites & Vectors	ARTICLE	76
2016	Knopp_etal_2016	Knopp, S., Person, B., Ame, S.M., Ali, S.M., Muhsin, J., Juma, S., Khamis, I.S., Rabone, M., Blair, L., Fenwick, A. and Mohammed, K.A., 2016. Praziquantel coverage in schools and communities targeted for the elimination of urogenital schistosomiasis in Zanzibar: a cross-sectional survey. Parasites & vectors, 9(1), p.5.	schisto	operational research/epidemiology		na	Parasites & Vectors	ARTICLE	70
2016	Lger_etal_2016	Lger, E., Garba, A., Hamidou, A.A., Webster, B.L., Pennance, T., Rollinson, D. and Webster, J.P., 2016. Introgressed animal schistosomes Schistosoma curassoni and S. bovis naturally infecting humans. Emerging infectious diseases, 22(12), p.2212.	schisto	genetics/phylogeny	hybrids	y	Emerging infectious Diseases	ARTICLE	59
2017	Abbasi_etal_2017	Abbasi, I., Webster, B.L., King, C.H., Rollinson, D. and Hamburger, J., 2017. The substructure of three repetitive DNA regions of Schistosoma haematobium group species as a potential marker for species recognition and interbreeding detection. Parasites & vectors, 10(1), p.364. DOI: 10.1186/s13071-017-2281-7.	schisto	genomics/population genetics	molecular characterisation	y	Parasites & Vectors	ARTICLE	17
2017	Allan_etal_2017	Allan, F., Sousa-Figueiredo, J.C., Emery, A.M., Paulo, R., Mirante, C., Sebastio, A., Brito, M. and Rollinson, D., 2017. Mapping freshwater snails in north-western Angola: distribution, identity and molecular diversity of medically important taxa. Parasites & vectors, 10(1), p.460. DOI: 10.1186/s13071-017-2395-y.	schisto and snail	snail ecology/mapping/modelling	field study	y	Parasites & Vectors	ARTICLE	28
2017	Gouvras_etal_2017	Gouvras, A.N., Allan, F., KinungÕhi, S., Rabone, M., Emery, A., Angelo, T., Pennance, T., Webster, B., Nagai, H. and Rollinson, D., 2017. Longitudinal survey on the distribution of Biomphalaria sudanica and B. choanomophala in Mwanza region, on the shores of Lake Victoria, Tanzania: implications for schistosomiasis transmission and control. Parasites & vectors, 10(1), p.316. DOI: 10.1186/s13071-0…	schisto and snail	snail ecology/mapping/modelling	field study	y	Parasites & Vectors	ARTICLE	43
2018	Lawton_etal_2018	Lawton, S.P., Allan, F., Hayes, P.M. and Smit, N.J., 2018. DNA barcoding of the medically important freshwater snail Physa acuta reveals multiple invasion events into Africa. Acta tropica, 188, pp.86-92.	snail	genetics/phylogeny	molecular characterisation	y	Acta Tropica	ARTICLE	17
2018	Abe_etal_2018	Abe, E.M., Guo, Y.H., Shen, H., Mutsaka-Makuvaza, M.J., Habib, M.R., Xue, J.B., Midzi, N., Xu, J., Li, S.Z. and Zhou, X.N., 2018. Phylogeography of Bulinus truncatus (Audouin, 1827) (Gastropoda: Planorbidae) in selected African countries. Tropical medicine and infectious disease, 3(4), p.127. DOI: 10.3390/tropicalmed3040127.	snail	genetics/phylogeny	molecular characterisation	y	Tropical Medicine and Infectious Disease	ARTICLE	17
2018	Anderson_etal_2018	Anderson, T.J., LoVerde, P.T., Le ClecÕh, W. and Chevalier, F.D., 2018. Genetic crosses and linkage mapping in schistosome parasites. Trends in parasitology, 34(11), pp.982-996. DOI: 10.1016/j.pt.2018.08.001.	schisto	genomics/population genetics		y	Trends in Parasitology	ARTICLE	29
2018	Boon_etal_2018	Boon, N.A., Van Den Broeck, F., Faye, D., Volckaert, F.A., Mboup, S., Polman, K. and Huyse, T., 2018. Barcoding hybrids: heterogeneous distribution of Schistosoma haematobium_ Schistosoma bovis hybrids across the Senegal River Basin. Parasitology, 145(5), pp.634-645. DOI: 10.1017/S0031182018000525.	schisto	genomics/population genetics	hybrids	y	Parasitology	ARTICLE	40
2018	Le ClecÕh_etal_2018	Le Clec'h, W., Chevalier, F.D., McDew-White, M., Allan, F., Webster, B.L., Gouvras, A.N., Kinunghi, S., Tchuent, L.A.T., Garba, A., Mohammed, K.A. and Ame, S.M., 2018. Whole genome amplification and exome sequencing of archived schistosome miracidia. Parasitology, 145(13), pp.1739-1747. DOI: 10.1017/S0031182018000811.	schisto	genomics/molecular-functional		y	Parasitology	ARTICLE	21
2018	Poulton & Webster 2018	Poulton, K. and Webster, B., 2018. Development of a lateral flow recombinase polymerase assay for the diagnosis of Schistosoma mansoni infections. Analytical biochemistry, 546, pp.65-71. https://doi.org/10.1016/j.ab.2018.01.031	schisto	molecular diagnostics		y	Analytical Biochemistry	ARTICLE	52
2018	Sene-Wade_etal_2018	Sene-Wade, M., Marchand, B., Rollinson, D. and Webster, B.L., 2018. Urogenital schistosomiasis and hybridization between Schistosoma haematobium and Schistosoma bovis in adults living in Richard-Toll, Senegal. Parasitology, 145(13), pp.1723-1726.	schisto	genetics/phylogeny	hybrids	y	Parasitology	ARTICLE	25
2018	Pennance_etal_2018	Pennance, T., Ame, S.M., Amour, A.K., Suleiman, K.R., Allan, F., Rollinson, D. and Webster, B.L., 2018. Occurrence of Schistosoma bovis on Pemba Island, Zanzibar: implications for urogenital schistosomiasis transmission monitoring. Parasitology, 145(13), pp.1727-1731.	schisto	genetics/phylogeny	molecular characterisation	y	Parasitology	ARTICLE	31
2018	Tian-Bi_etal_2018	Tian-Bi, Y.T.T., Ouattara, M., Knopp, S., Coulibaly, J.T., Hurlimann, E., Webster, B.L., Allan, F., Rollinson, D., Meite, A., Diakite, N.R., Konan, C.K., N'Goran, E.K., Utzinger, J. 2018. Interrupting seasonal transmission of Schistosoma haematobium and control of soil-transmitted helminthiasis in northern and central Cote d'lvoire: a SCORE stufy protocol. BMC Public Health. 18:186. DOI: 10.1186/…	schisto and snail	operational research/epidemiology		y	BMC Public Health	ARTICLE	28
2018	Booth & Clements 2018	Booth, M. and Clements, A., 2018. Neglected Tropical Disease ControlÐThe Case for Adaptive, Location-specific Solutions. Trends in parasitology, 34(4), pp.272-282.	schisto and snail	review		na	Trends in parasitology	ARTICLE	18
2019	Boon_etal_2019	Boon, N.A., Mbow, M., Paredis, L., Moris, P., Sy, I., Maes, T., Webster, B.L., Sacko, M., Volckaert, F.A., Polman, K. and Huyse, T., 2019. No barrier breakdown between human and cattle schistosome species in the Senegal River Basin in the face of hybridisation. International Journal for Parasitology, 49(13-14), pp.1039-1048.	schisto	genetics/phylogeny	hybrids	y	International Journal for Parasitology	ARTICLE	29
2019	Catalano_etal_2019	Catalano, S., Symeou, A., Marsh, K.J., Borlase, A., Lger, E., Fall, C.B., Sne, M., Diouf, N.D., Ianniello, D., Cringoli, G. and Rinaldi, L., 2019. Mini-FLOTAC as an alternative, non-invasive diagnostic tool for Schistosoma mansoni and other trematode infections in wildlife reservoirs. Parasites & vectors, 12(1), pp.1-9. DOI: 10.1186/s13071-019-3613-6.	schisto	molecular diagnostics		y	Parasites & Vectors	ARTICLE	20
2019	Chevalier_etal_2019	Chevalier, F.D., Le ClecÕh, W., McDew-White, M., Menon, V., Guzman, M.A., Holloway, S.P., Cao, X., Taylor, A.B., Kinung'Hi, S., Gouvras, A.N. and Webster, B.L., 2019. Oxamniquine resistance alleles are widespread in Old World Schistosoma mansoni and predate drug deployment. PLoS pathogens, 15(10). DOI: 10.1371/journal.ppat.1007881.	schisto	genomics/population genetics		y	PLoS Pathogens	ARTICLE	39
2019	Oey_etal_2019	Oey, H., Zakrzewski, M., Gravermann, K., Young, N.D., Korhonen, P.K., Gobert, G.N., Nawaratna, S., Hasan, S., Martnez, D.M., You, H. and Lavin, M., 2019. Whole-genome sequence of the bovine blood fluke Schistosoma bovis supports interspecific hybridization with S. haematobium. PLoS pathogens, 15(1), p.e1007513. https://doi.org/10.1371/journal.ppat.1007513. DOI: 10.1371/journal.ppat.1007513.	schisto	genomics/population genetics	hybrids	y	PLoS Pathogens	ARTICLE	63
2019	Platt_etal_2019	Platt, R.N., McDew-White, M., Le ClecÕh, W., Chevalier, F.D., Allan, F., Emery, A.M., Garba, A., Hamidou, A.A., Ame, S.M., Webster, J.P. and Rollinson, D., 2019. Ancient hybridization and adaptive introgression of an invadolysin gene in schistosome parasites. Molecular biology and evolution, 36(10), pp.2127-2142. https://doi.org/10.1093/molbev/msz154	schisto	genomics/population genetics	population genetics	y	Molecular Biology and Evolution	ARTICLE	61
2019	Rabone_etal_2019	Rabone, M., Wiethase, J.H., Allan, F., Gouvras, A.N., Pennance, T., Hamidou, A.A., Webster, B.L., Labbo, R., Emery, A.M., Garba, A.D. and Rollinson, D., 2019. Freshwater snails of biomedical importance in the Niger River Valley: evidence of temporal and spatial patterns in abundance, distribution and infection with Schistosoma spp. Parasites & vectors, 12(1), p.498. https://doi.org/10.1186/s13071…	schisto and snail	snail ecology/mapping/modelling	field study	y	Parasites & Vectors	ARTICLE	52
2019	Rostron_etal_2019	Rostron, P., Pennance, T., Bakar, F., Rollonson, D., Knopp, S., Allan, F., Kabole, F., Ali, S.M., Ame, S.M., Webster, B.L. 2019. Development of a recombinase polymerase amplification (RPA) flourescence assay for the detection of Schistosoma haematobium. Parasites & Vectors. 12:154. DOI: 0.1186/s13071-019-3755-6.	schisto	molecular diagnostics		y	Parasites & Vectors	ARTICLE	67
2019	Tian-Bi_etal_2019	Tian-Bi, Y.T.T.., Webster, B.L., Konan, C.K., Allan, F., Diakite, N.R., Ouattara, M., Salia, D., Kone, A., Kokou, A.K., Rabone, M., Coulibalt, J.T., Knopp, S., Meite, A., Utzinger J., N'Goran, E.K.N., Rollinson, D. 2019. Molecular characterisation and distribution of schistosoma cercariae collected from naturally infected bulinid snails in northern and central Cote d'lvoire. Parasites & Vectors. …	schisto	genetics/phylogeny	molecular characterisation	y	Parasites & Vectors	ARTICLE	45
2019	Wood_etal_2019	Wood, C.L., Sokolow, S.H., Jones, I.J., Chamberlin, J., Lafferty, K.D., Kuris, A.M., Jocque, M., Hopkins, S., Adams, G., Buck, J.C., Lund, A.J., Garcia-Vedrenne, A.E., Fiorenza, E., Rorh, J.R., Allan, F., Webster, B.L., Rabone, M., Webster, J.P., Bandagny, L., Ndione, R., Senghor, S., Schacht, A.M., Jouanard, N., Riveau, G., De Leo, G.A. 2019. Precision mapping of snail habitat provides a powerfu…	schisto and snail	snail ecology/mapping/modelling	field study	y	Proceedings of the National Academy of Sciences of the United States of America	ARTICLE	71
2019	Doyle_etal_2019	Doyle, S.R., Sankaranarayanan, G., Allan, F., Berger, D., Jimenez Castro, P.D., Collins, J.B., Crellen, T., Duque-Correa, M.A., Ellis, P., Jaleta, T.G. and Laing, R., 2019. Evaluation of DNA extraction methods on individual helminth egg and larval stages for whole-genome sequencing. Frontiers in Genetics, 10, p.826.	schisto	genomics/molecular-functional		y	Frontiers in Genetics	ARTICLE	37
2019	Papaiakovou_etal_2019	Papaiakovou, M., Gasser, R.B. and Littlewood, D.T.J., 2019. Quantitative PCR-based diagnosis of soil-transmitted helminth infections: faecal or fickle? Trends in parasitology, 35(7) pp. 491-500. https://doi.org/10.1016/j.pt.2019.04.006	na	STHs		na	Trends in Parasitology	ARTICLE	63
2019	IHGC_2019	International Helminth Genomes Consortium, 2019. Comparative genomics of the major parasitic worms. Nature genetics, 51(1), p.163.	schisto	genomics/molecular-functional		y	Nature genetics	ARTICLE	402
2019	Harmon_etal_2019	Harmon, A., Littlewood, D.T.J. and Wood, C.L., 2019. Parasites lost: using natural history collections to track disease change across deep time. Frontiers in Ecology and the Environment, 17(3), pp.157-166. DOI: 10.1002/fee.2017.	na	review		na	Frontiers in Ecology and Environment	ARTICLE	48
2020	Allan_etal_2020	Allan, F., Ame, S.M., Tian-Bi, Y.N.T., Hofkin, B.V., Webster, B.L., Diakit, N.R., NÕGoran, E.K., Kabole, F., Khamis, I.S., Gouvras, A.N. and Emery, A.M., 2020. Snail-Related Contributions from the Schistosomiasis Consortium for Operational Research and Evaluation Program Including Xenomonitoring, Focal Mollusciciding, Biological Control, and Modeling. The American Journal of Tropical Medicine an…	snail	review	review of operational research programmes	na	The American Journal of Tropical Medicine and Hygiene	ARTICLE	61
2020	Archer_etal_2020	Archer, J., Barksby, R., Pennance, T., Rostron, P., Bakar, F., Knopp, S., Allan, F., Kabole, F., Ali, S.M., Ame, S.M. and Rollinson, D., 2020. Analytical and Clinical Assessment of a Portable, Isothermal Recombinase Polymerase Amplification (RPA) Assay for the Molecular Diagnosis of Urogenital Schistosomiasis. Molecules, 25(18), p.4175.	schisto	molecular diagnostics		y	Molecules	ARTICLE	32
2020	Catalano_etal_2020	Catalano, S., Lger, E., Fall, C.B., Borlase, A., Diop, S.D., Berger, D., Webster, B.L., Faye, B., Diouf, N.D., Rollinson, D. and Sne, M., 2020. Multihost Transmission of Schistosoma mansoni in Senegal, 2015Ð2018. Emerging Infectious Diseases, 26(6), p.1234.	schisto	genetics/phylogeny	molecular epidemiology	y	PLoS Neglected Tropical Diseases	ARTICLE	37
2020	Lger_etal_2019	Lger, E., Borlase, A., Fall, C.B., Diouf, N.D., Diop, S.D., Yasenev, L., Catalano, S., Thiam, C.T., Ndiaye, A., Emery, A. and Morrell, A., 2020. Prevalence and distribution of schistosomiasis in human, livestock, and snail populations in northern Senegal: a One Health epidemiological study of a multi-host system. The Lancet Planetary Health, 4(8), pp.e330-e342.	schisto	genetics/phylogeny	hybrids	y	The Lancet Planetary Health	ARTICLE	103
2020	Pennance_etal_2020a	Pennance, T., Allan, F., Emery, A., Rabone, M., Cable, J., Garba, A.D., Hamidou, A.A., Webster, J.P., Rollinson, D. and Webster, B.L., 2020. Interactions between Schistosoma haematobium group species and their Bulinus spp. intermediate hosts along the Niger River Valley. Parasites & vectors, 13, pp.1-15.	schisto and snail	snail ecology/mapping/modelling	field study	y	Parasites & Vectors	ARTICLE	38
2020	Pennance_etal_2020b	Pennance, T., Archer, J., Lugli, E.B., Rostron, P., Llanwarne, F., Ali, S.M., Amour, A.K., Suleiman, K.R., Li, S., Rollinson, D. and Cable, J., 2020. Development of a molecular snail xenomonitoring assay to detect Schistosoma haematobium and Schistosoma bovis infections in their bulinus snail hosts. Molecules, 25(17), p.4011.	snail	molecular diagnostics		y	Molecules	ARTICLE	27
2020	Webster_etal_2020	Webster, J.P., Neves, M.I., Webster, B.L., Pennance, T., Rabone, M., Gouvras, A.N., Allan, F., Walker, M. and Rollinson, D., 2020. Parasite Population Genetic Contributions to the Schistosomiasis Consortium for Operational Research and Evaluation within Sub-Saharan Africa. The American Journal of Tropical Medicine and Hygiene, p.tpmd190827.	schisto	review	review of operational research programmes	na	The American Journal of Tropical Medicine and Hygiene	ARTICLE	27
2020	Keller_etal_2020	Keller, D., Rothen, J., Dangy, J.P., Saner, C., Daubenberger, C., Allan, F., Ame, S.M., Ali, S.M., Kabole, F., Hattendorf, J. and Rollinson, D., 2020. Performance of a real-time PCR approach for diagnosing Schistosoma haematobium infections of different intensity in urine samples from Zanzibar. Infectious Diseases of Poverty, 9(1), pp.1-13.	schisto	molecular diagnostics		na	Infectious Diseases of Poverty	ARTICLE	24
2020	Colley_etal_2020a	Colley, D.G., Fleming, F.M., Matendechero, S.H., Knopp, S., Rollinson, D., Utzinger, J., Castleman, J.D., Kittur, N., King, C.H., Campbell Jr, C.H. and Kabole, F.M., 2020. Contributions of the Schistosomiasis Consortium for Operational Research and Evaluation (SCORE) to Schistosomiasis Control and Elimination: Key Findings and Messages for Future Goals, Thresholds, and Operational Research. The A…	schisto and snail	review	review of operational research programmes	na	The American Journal of Tropical Medicine and Hygiene	ARTICLE	35
2020	Colley_etal_2020b	Colley, D.G., Jacobson, J.A. and Binder, S., 2020. Schistosomiasis Consortium for Operational Research and Evaluation (SCORE): Its Foundations, Development, and Evolution. The American Journal of Tropical Medicine and Hygiene, p.tpmd190785.	schisto and snail	review	review of operational research programmes	na	The American Journal of Tropical Medicine and Hygiene	ARTICLE	22
2021	Thompson_etal_2021	Thompson, C.W., Phelps, K.L., Allard, M.W., Cook, J.A., Dunnum, J.L., Ferguson, A.W., Gelang, M., Khan, F.A.A., Paul, D.L., Reeder, D.M. and Simmons, N.B., 2021. Preserve a voucher specimen! The critical need for integrating natural history collections in infectious disease studies. Mbio, 12(1), pp.10-1128.	na	review		na	mBio	ARTICLE	88
2021	Berger_etal_2021	Berger, D.J., Crellen, T., Lamberton, P.H., Allan, F., Tracey, A., Noonan, J.D., Kabatereine, N.B., Tukahebwa, E.M., Adriko, M., Holroyd, N. and Webster, J.P., 2021. Whole-genome sequencing of Schistosoma mansoni reveals extensive diversity with limited selection despite mass drug administration. Nature communications, 12(1), p.4776.	schisto	genomics/population genetics		y	Nature Communications	ARTICLE	34
2021	Rey_etal_2021	Rey, O., Toulza, E., Chaparro, C., Allienne, J.F., Kincaid-Smith, J., Mathieu-Begn, E., Allan, F., Rollinson, D., Webster, B.L. and Boissier, J., 2021. Diverging patterns of introgression from Schistosoma bovis across S. haematobium African lineages. PLoS pathogens, 17(2), p.e1009313.	schisto	genomics/population genetics	hybrids	y	PLoS Pathogens	ARTICLE	32
2021	Le ClecÕh_etal_2021	Le ClecÕh, W., Chevalier, F.D., Mattos, A.C.A., Strickland, A., Diaz, R., McDew-White, M., Rohr, C.M., KinungÕhi, S., Allan, F., Webster, B.L. and Webster, J.P., 2021. Genetic analysis of praziquantel response in schistosome parasites implicates a transient receptor potential channel. Science translational medicine, 13(625), p.eabj9114.	schisto	genetics/phylogeny	molecular/functional	y	Science translational medicine	ARTICLE	63
2021	Halili_etal_2021	Halili, S., Grant, J.R., Pilotte, N., Gordon, C.A. and Williams, S.A., 2021. Development of a novel real-time polymerase chain reaction assay for the sensitive detection of Schistosoma japonicum in human stool. PLoS Neglected Tropical Diseases, 15(10), p.e0009877.	schisto	molecular diagnostics		y	PLoS Neglected Tropical Diseases	ARTICLE	6
2021	Tallam_etal_2021	Tallam, K., Liu, Z.Y.C., Chamberlin, A.J., Jones, I.J., Shome, P., Riveau, G., Ndione, R.A., Bandagny, L., Jouanard, N., Eck, P.V. and Ngo, T., 2021. Identification of snails and schistosoma of medical importance via convolutional neural networks: a proof-of-concept application for human schistosomiasis. Frontiers in Public Health, 9, p.642895.	schisto and snail	snail ecology/mapping/modelling	field study	y	Frontiers in Public Health	ARTICLE	18
2022	Berger_etal_2022	Berger, D.J., Lger, E., Sankaranarayanan, G., Sne, M., Diouf, N.D., Rabone, M., Emery, A., Allan, F., Cotton, J.A., Berriman, M. and Webster, J.P., 2022. Genomic evidence of contemporary hybridization between Schistosoma species. PLoS Pathogens, 18(8), p.e1010706.	schisto	genomics/population genetics	hybrids	y	PLoS Pathogens	ARTICLE	11
2022	Lund_etal_2022	Lund, A.J., Wade, K.J., Nikolakis, Z.L., Ivey, K.N., Perry, B.W., Pike, H.N., Paull, S.H., Liu, Y., Castoe, T.A., Pollock, D.D. and Carlton, E.J., 2022. Integrating genomic and epidemiologic data to accelerate progress toward schistosomiasis elimination. Elife, 11, p.e79320.	schisto	review		na	Elife	ARTICLE	7
2022	Mesquita_etal_2022	Mesquita, S.G., Lugli, E.B., Matera, G., Fonseca, C.T., Caldeira, R.L. and Webster, B., 2022. Development of real-time and lateral flow recombinase polymerase amplification assays for rapid detection of Schistosoma mansoni. Frontiers in Microbiology, 13, p.1043596.	schisto	molecular diagnostics		y	Frontiers in Microbiology	ARTICLE	19
2022	Miswan_etal_2022	Miswan, N., Singham, G.V. and Othman, N., 2022. Advantages and limitations of microscopy and molecular detections for diagnosis of soil-transmitted helminths: An overview. Helminthologia, 59(4), pp.321-340.	na	STHs	review of diagnostics	na	Helminthologia	ARTICLE	9
2022	Moser_etal_2022	Moser, W., Batil, A.A., Ott, R., Abderamane, M., Clements, R., Wampfler, R., Poppert, S., Steinmann, P., Allan, F. and Greter, H., 2022. High prevalence of urinary schistosomiasis in a desert population: results from an exploratory study around the Ounianga lakes in Chad. Infectious Diseases of Poverty, 11, pp.1-11.	schisto and snail	operational research/epidemiology		y	Infectious Diseases of Poverty	ARTICLE	5
2022	Pennance_etal_2022	Pennance, T., Ame, S.M., Amour, A.K., Suleiman, K.R., Muhsin, M.A., Kabole, F., Ali, S.M., Archer, J., Allan, F., Emery, A. and Rabone, M., 2022. Transmission and diversity of Schistosoma haematobium and S. bovis and their freshwater intermediate snail hosts Bulinus globosus and B. nasutus in the Zanzibar Archipelago, United Republic of Tanzania. PLoS Neglected Tropical Diseases, 16(7), p.e001058…	schisto and snail	genetics/phylogeny	molecular characterisation	y	PLoS Neglected Tropical Diseases	ARTICLE	11
2022	Stroehlein_etal_2022	Stroehlein, A.J., Korhonen, P.K., Lee, V.V., Ralph, S.A., Mentink-Kane, M., You, H., McManus, D.P., Tchuent, L.A.T., Stothard, J.R., Kaur, P. and Dudchenko, O., 2022. Chromosome-level genome of Schistosoma haematobium underpins genome-wide explorations of molecular variation. PLoS Pathogens, 18(2), p.e1010288.	schisto	genomics/molecular-functional		y	PLoS Pathogens	ARTICLE	26
2022	Webb_etal_2022	Webb, A.J., Allan, F., Kelwick, R.J., Beshah, F.Z., KinungÕhi, S.M., Templeton, M.R., Emery, A.M. and Freemont, P.S., 2022. Specific nucleic acid ligation for the detection of schistosomes: SNAILS. PLOS Neglected Tropical Diseases, 16(7), p.e0010632.	schisto	molecular diagnostics		y	PLoS Neglected Tropical Diseases	ARTICLE	3
2023	Cherkaoui_etal_2023	Cherkaoui, D., Mesquita, S.G., Huang, D., Lugli, E.B., Webster, B.L. and McKendry, R.A., 2023. CRISPR-assisted test for Schistosoma haematobium. Scientific Reports, 13(1), p.4990.	schisto	molecular diagnostics		y	Scientific Reports	ARTICLE	5
2023	Trippler_etal_2023	Trippler, L., Knopp, S., Welsche, S., Webster, B.L., Stothard, J.R., Blair, L., Allan, F., Ame, S.M., Juma, S., Kabole, F. and Ali, S.M., 2023. The long road to schistosomiasis elimination in Zanzibar: A systematic review covering 100 years of research, interventions and control milestones. Advances in Parasitology, 122, pp.71-191.	schisto	review		na	Advances in Parasitology	ARTICLE	3
2023	Senghor_etal_2023	Senghor, B., Webster, B., Pennance, T., Sne, M., Doucour, S., Sow, D. and Sokhna, C., 2023. Molecular characterization of schistosome cercariae and their Bulinus snail hosts from Niakhar, a seasonal transmission focus in central Senegal. Current Research in Parasitology & Vector-Borne Diseases, 3, p.100114.	schisto and snail	genetics/phylogeny	molecular characterisation	y	Current Research in Parasitology & Vector-Borne Diseases	ARTICLE	3
2024	Ajakaye_etal_2023	Ajakaye, O.G., Enabulele, E.E., Balogun, J.B., Oyeyemi, O.T. and Grigg, M.E., 2024. Extant interspecific hybridization among trematodes within the Schistosoma haematobium species complex in Nigeria. PLOS Neglected Tropical Diseases, 18(4), p.e0011472.	schisto	genetics/phylogeny	hybrids	y	PLoS Neglected Tropical Diseases	ARTICLE	0
2024	Archer_etal_2024	Archer, J., Yeo, S.M., Gadd, G., Pennance, T., Cunningham, L.J., Juhsz, A., Jones, S., Chammudzi, P., Kapira, D.R., Lally, D. and Namacha, G., 2024. Development, validation, and pilot application of a high throughput molecular xenomonitoring assay to detect Schistosoma mansoni and other trematode species within Biomphalaria freshwater snail hosts. Current Research in Parasitology & Vector-Borne …	snail	molecular diagnostics		y	Current Research in Parasitology & Vector-Borne Diseases	ARTICLE	1
2024	Andrus_etal_2024	Andrus, P.S., Joof, E. and Wade, C.M., 2024. Differentiation of Bulinus senegalensis and Bulinus forskalii Snails in West Africa Using Morphometric Analysis. Acta Parasitologica, pp.1-11.	snail	genetics/phylogeny	taxonomy/identification	y	Acta Parasitologica	ARTICLE	0
2024	Stelbrink_etal_2024	Stelbrink, B., Kehlmaier, C., Clewing, C., Wilke, T. and Albrecht, C., 2024. A genetic snapshot before extinction: Museomics reveals the phylogenetic position of a critically endangered freshwater gastropod. Aquatic Conservation: Marine and Freshwater Ecosystems, 34(7), p.e4226.	snail	genetics/phylogeny	molecular characterisation	y	Aquatic Conservation: Marine and Freshwater Ecosystems	ARTICLE	0
2022	Landeryou_etal_2022	Landeryou, T., Rabone, M., Allan, F., Maddren, R., Rollinson, D., Webster, B.L., Tchuem-Tchuent, L.A., Anderson, R.M. and Emery, A.M., 2022. Genome-wide insights into adaptive hybridisation across the Schistosoma haematobium group in West and Central Africa. PLoS Neglected Tropical Diseases, 16(1), p.e0010088.	schisto	genomics/population genetics	hybrids	y	PLoS Neglected Tropical Diseases	ARTICLE	0
